# Supplementary material for: Gut-Microbiota, and Multiple Sclerosis: Background, Evidence, and Perspectives
Source: Nutrients. 2023 Feb 14;15(4):942. doi: 10.3390/nu15040942 (PMC9965298; doi:10.3390/nu15040942)
Supplement: Supplementary file 1 [file nutrients-15-00942-s001.zip]

Archive with 1 entries (1 files):
- nutrients-2185864-supplementary.pdf
